# Supplementary material for: Phosphorylation of eIF2α suppresses the impairment of GSH/NADPH homeostasis and mitigates the activation of cell death pathways, including ferroptosis, during ER stress
Source: Mol Cells. 2025 Mar 13;48(5):100210. doi: 10.1016/j.mocell.2025.100210 (PMC11999272; doi:10.1016/j.mocell.2025.100210)
Supplement: Supplementary file 2 — Supplementary material [file mmc2.xlsx]

## Sheet: PCR primers
Table S1. List of primers for PCR
Genes	Forward primer (5' to 3')	Reverse primer (5' to 3')	Usage	Related plasmids
iRFP713	TTTCCCACCGGTGGTACCATGGCGGAAGGATCC	TTTCCCAGATCTCTCTTCCATCACGCCGATCTGC	PCR	pCMV-iRFP713-Nuc
IRES	TTTCCCACCGGTAATGGCCATATTATCATCGTGTTTTTCAAAGG	TTTCCCGCTAGCGATCCGCCCCTCTCCCTCC	PCR	pCMV-IRES-iRFP713-Nuc
eIF2a(WT)	AAATTTAAGCTTATGCCGGGGCTAAGTTGTAG	AAATTTGAATTCTTAATCTTCAGCTTTGGCTTCC	PCR	pCMV-3xFlag-eIF2a(WT)
