# Supplementary material for: Phosphorylation of eIF2α suppresses the impairment of GSH/NADPH homeostasis and mitigates the activation of cell death pathways, including ferroptosis, during ER stress
Source: Mol Cells. 2025 Mar 13;48(5):100210. doi: 10.1016/j.mocell.2025.100210 (PMC11999272; doi:10.1016/j.mocell.2025.100210)
Supplement: Supplementary file 3 — Supplementary material [file mmc3.xlsx]

## Sheet: qPCR primers 
Table S2. List of primers for qPCR
Genes	Genebank accession no.	Species	Forward primer (5' to 3')	Reverse primer (5' to 3')	Usage
6pdg	NM_001081274.2	Mouse	TACAGACACGAGATGCTGCC	TGAGCCCCAAAGTAATCCCG	qPCR
Acsl4	NM_207625.2	Mouse	CCAAAGAACACCATTGCCATT	AAGTCTGTGCTGCAATCATCCA	qPCR
Aifm2/Fsp1	NM_153779.2	Mouse	TTACAAGCCAGAGACTGACCAA	ACAAGGCCTGTCACTGAAGAG	qPCR
Aldh1L1	NM_027406.2	Mouse	AGCCACCTATGAGGGCATTC	TGAGTGTCGAGTTGAAAAACGTC	qPCR
Aldh1L2	NM_153543.2	Mouse	TTTCCTGAGGGGATCAAGGC	GACCTCGAATCCAGTTATGCAA	qPCR
Alox12	NM_007440.5	Mouse	TCCCTCAACCTAGTGCGTTTG	GTTGCAGCTCCAGTTTCGC	qPCR
Asns	BC005552.1	Mouse	TACAACCACAAGGCGCTACA	AAGGGCCTGACTCCATAGGT	qPCR
Atf3	NM_007498.3	Mouse	GAGATGTCAGTCACCAAGTC	CAGTTTCTCTGACTCTTTCTGC	qPCR
Atf4	BC085169.1	Mouse	ATGGCCGGCTATGGATGAT	CGAAGTCAAACTCTTTCAGATCCATT	qPCR
Atf4	M86842.1	Mouse	ATGACCGAAATGAGCTTCCTG	GCTGGAGAACCCATGAGGT	qPCR
BiP	NM_001163434.1	Mouse	TCATCGGACGCACTTGGA	CAACCACCTTGAATGGCAAGA	qPCR
Chop	BC013718.1	Mouse	CTGCCTTTCACCTTGGAGAC	CGTTTCCTGGGGATGAGATA	qPCR
Cth	BC019483.1	Mouse	TGCTAAGGCCTTCCTCAAAA	GTCCTTCTCAGGCACAGAGG	qPCR
Dhodh	BC045206.1	Mouse	AGAGAGCTGGGCATCGAC	AACCCCGATGATGGGAAT	qPCR
Ero1b	AF489856.1	Mouse	GGGCCAAGTCATTAAAGGAA	TTTATCGCACCCAACACAGT	qPCR
G6pd	NM_019468.2	Mouse	TCAGACAGGCTTTAACCGCAT	CCATTCCAGATAGGGCCAAAGA	qPCR
Gadd34	NM_008654.2	Mouse	CCCGAGATTCCTCTAAAAGC	CCAGACAGCAAGGAAATGG	qPCR
Gclc	U85498.1	Mouse	ATCTGCAAAGGCGGCAAC	ACTCCTCTGCAGCTGGCTC	qPCR
Gclm	NM_008129.4	Mouse	TGGGCACAGGTAAAACCCAA	CTGGGCTTCAATGTCAGGGA	qPCR
Gpx4	NM_001037741.4	Mouse	CCTCCCCAGTACTGCAACAG	GGCTGAGAATTCGTGCATGG	qPCR
Gsr	X76341.2	Mouse	CACGGCTATGCAACATTCGC	GTGTGGAGCGGTAAACTTTTTC	qPCR
Hmox1/Ho-1	NM_010442.2	Mouse	CCACACAGCACTATGTAAAGCGTC	GTTCGGGAAGGTAAAAAAAGCC	qPCR
Idh1	NM_001111320.1	Mouse	GGTTATGGCTCCCTTGGCAT	CCCTTTCTGGTACATGCGGT	qPCR
Me3	NM_181407.5	Mouse	TGAAGAAGCGCGGATACGATG	GGAAGCAAGGGGGGATCAGG	qPCR
Mthfd1	NM_138745.2	Mouse	CTCCTGTCCCAAGTGACATTG	TAGCCTTCGTTTCCCCGTACA	qPCR
Mthfd1L	NM_001170786.1	Mouse	GACATTGTGGTCTTAGGCTCAC	CAGCAAGGAGACTCACGCT	qPCR
Mthfd2	NM_008638.2	Mouse	AAAGCCCAAATTGGTTGGAGA	CCAGGGACGGGAGTGATATAAC	qPCR
Mthfd2L	NM_026788.1	Mouse	GCCGTTTGGGAAATCATCAAAA	CATGCCCACGTTCTTGGATCT	qPCR
Nfe2l2/Nrf2	U20532.1	Mouse	ACATCCTTTGGAGGCAAGAC	GCCTTCTCCTGTTCCTTCTG	qPCR
PHGDH	NM_016966.3	Mouse	GACGTGAACTTGGTGAACGC	CTGGTCTGAAGACAGCTCCG	qPCR
PSAT1	NM_001205339.1	Mouse	GGAGCGCCAGAATAGAAGCA	TCTTCGGTTGTGACAGCGTT	qPCR
Shmt1	NM_001425410.1	Mouse	CAGGGCTCTGTCTGATGCAC	CGTAACGCGCTCTTGTCAC	qPCR
Shmt2	NM_001252316.1	Mouse	CGACTTCCGTAGAGTCGTCG	TGGCAAACTGTTCCACCTGT	qPCR
Slc3a2	NM_001161413.2	Mouse	TGATGAATGCACCCTTGTACTTG	GCTCCCCAGTGAAAGTGGA	qPCR
Slc7a11	AY766236.1	Mouse	TGGGTGGAACTGCTCGTAAT	AGGATGTAGCGTCCAAATGC	qPCR
Wars2	NM_027462.5	Mouse	GGCACTTCACAAAGGACCC	ATTTCCCAGGTGGAGGATTC	qPCR
Xbp1s	AF443192.1	Mouse	GAGTCCGCAGCAGGTG	AGGCTTGGTGTATACATGG	qPCR
Xbp1t	NM_001271730.1	Mouse	CCTGAGCCCGGAGGAGAA	CTGCACCTGCTGCGGAC	qPCR
β-actin	NM_007393.5	Mouse	GATCTGGCACCACACCTTCT	GGGGTGTTGAAGGTCTCAAA	qPCR
