# Supplementary material for: Phosphorylation of eIF2α suppresses the impairment of GSH/NADPH homeostasis and mitigates the activation of cell death pathways, including ferroptosis, during ER stress
Source: Mol Cells. 2025 Mar 13;48(5):100210. doi: 10.1016/j.mocell.2025.100210 (PMC11999272; doi:10.1016/j.mocell.2025.100210)
Supplement: Supplementary file 4 — Supplementary material [file mmc4.xlsx]

## Sheet: Antibodies
Table S3. List of antibodies
Items	Company	Catalog number	Usage
anti-ALDH1L2	Proteintech	21391-1-AP	WB
anti-ATF4	Proteintech	10835-1-AP	WB
anti-CHOP	Cell Signaling Technology	2895S	WB
anti-CTH	Abnova	H00001491-M02	WB
anti-DHODH	Santa Cruz Biotechnology	sc-166348	WB
anti-eIF2α	Santa Cruz Biotechnology	sc-133132	WB
anti-FLAG	Sigma-Aldrich	F1804	WB
anti-FSP1	Proteintech	20886-1-AP	WB
anti-GFP	Santa Cruz Biotechnology	sc-9996	WB
anti-Glutathione Reductase/GSR	Abcam	ab16801	WB
anti-GPX4	Abcam	ab125066	WB
anti-HA	Biolegend	901514	WB
anti-HO-1	Enzo Life Sciences	ADI-OSA-150	WB
anti-KDEL	Enzo Life Sciences	ADI-SPA-827	WB
anti-MTHFD1L	Proteintech	16113-1-AP	WB
anti-MTHFD2	Proteintech	12270-1-AP	WB
anti-Nrf2/NFE2L2	Invitrogen	27882	WB
anti-PARP	Cell Signaling Technology	9542	WB
anti-phospho-eIF2α (Ser51)	Abcam	ab32157	WB
anti-PTGS2/COX2	Abcam	ab15191	WB
anti-SHMT2	Proteintech	11099-1-AP	WB
anti-SLC7A11	Abcam	ab216876	WB
anti-XBP1s	BioLegend	619502	WB
anti-β-actin	Sigma-Aldrich	A5441	WB
